# Supplementary material for: Multifunctional Evaluation Technology for Diagnosing Malfunctions of Regional Pelvic Floor Muscles Based on Stretchable Electrode Array Probe
Source: Diagnostics (Basel). 2023 Mar 17;13(6):1158. doi: 10.3390/diagnostics13061158 (PMC10047914; doi:10.3390/diagnostics13061158)
Supplement: Supplementary file 1 [file diagnostics-13-01158-s001.zip]

Archive with 1 entries (1 files):
- diagnostics-2269255-supplementary.pdf
